# Supplementary material for: MYL9 deficiency is neonatal lethal in mice due to abnormalities in the lung and the muscularis propria of the bladder and intestine
Source: PLoS One. 2022 Jul 8;17(7):e0270820. doi: 10.1371/journal.pone.0270820 (PMC9269942; doi:10.1371/journal.pone.0270820)
Supplement: S1 File — Presented is the genotyping results of individual embryos/pups at the indicated time points. (CSV) [file pone.0270820.s003.csv]

The individual data points for the graph in Figure 1B. Presented is the genotyping results of individual embryos/pups at the indicated time points.
Age	-/-	-/+	+/+	Total
E13.5-14.5	17	36	14	67
E16.5-17.5	22	21	16	59
E18.5-20.5	6	27	12	45
P0	16	53	27	96
P1	11	33	16	60
P2	0	20	11	31
>P2	0	22	8	30
