# Supplementary material for: MYL9 deficiency is neonatal lethal in mice due to abnormalities in the lung and the muscularis propria of the bladder and intestine
Source: PLoS One. 2022 Jul 8;17(7):e0270820. doi: 10.1371/journal.pone.0270820 (PMC9269942; doi:10.1371/journal.pone.0270820)
Supplement: S3 File — Presented is the relative expression of Myl9 (wildtype) mRNA versus LacZ mRNA in the small intestine of individual pups analyzed by quantitative RT-PCR. The data is expressed as 2(Ctbeta-actin-CtMyl9) or 2(Ctbeta-actin-CtLacZ). (CSV) [file pone.0270820.s005.csv]

The individual data points for the graph in S1 Figure. Presented is the relative expression of Myl9 (wildtype) mRNA versus LacZ mRNA in the small intestine of individual pups analyzed by quantitative RT-PCR. The data is expressed as 2^(Ctbeta-actin-CtMyl9) or 2^(Ctbeta-actin-CtLacZ).
2^Ct(b-actin)-Ct(Myl9) : +/+	2^Ct(b-actin)-Ct(Myl9) : -/-	2^Ct(b-actin)-Ct(LacZ) : +/+	2^Ct(b-actin)-Ct(LacZ) : -/-
0.01384035	0.00000002	0.00028608	0.01856039
0.06472772	0.00000001	0.00072059	0.00987263
0.03061714	0.00000013	0.00045513	0.01383396
